# Supplementary material for: Effect of Post-Weaning Concentrate Feeding Prior to Forage Finishing on Intramuscular Fat Deposition
Source: Animals (Basel). 2024 Feb 2;14(3):496. doi: 10.3390/ani14030496 (PMC10854609; doi:10.3390/ani14030496)
Supplement: Supplementary file 1 [file animals-14-00496-s001.zip]

Archive with 1 entries (1 files):
- animals-2794319-supplementary.pdf
